# Supplementary material for: Disruption of metazoan gene regulatory networks in cancer alters the balance of co-expression between genes of unicellular and multicellular origins
Source: Genome Biol. 2024 Apr 29;25:110. doi: 10.1186/s13059-024-03247-1 (PMC11057133; doi:10.1186/s13059-024-03247-1)
Supplement: Supplementary file 1 — Additional file 1: Dataset S1. Phylostrata assignments of human genes. [file 13059_2024_3247_MOESM1_ESM.csv]

GeneID	Entrez	Phylostrata
A1BG	1	12
A1CF	29974	4
A2M	2	5
A2ML1	144568	5
A4GALT	53947	2
A4GNT	51146	9
AAAS	8086	2
AACS	65985	1
AADAC	13	1
AADACL2	344752	1
AADACL3	126767	6
AADACL4	343066	8
AAED1	195827	2
AAGAB	79719	5
AAK1	22848	2
AAMP	14	2
AANAT	15	1
AAR2	25980	2
AARD	441376	13
AARS2	57505	1
AASDH	132949	1
AASDHPPT	60496	1
AASS	10157	1
AATF	26574	2
AATK	9625	8
ABAT	18	1
ABCA1	19	1
ABCA10	10349	1
ABCA13	154664	1
ABCA3	21	1
ABCA4	24	1
ABCA5	23461	1
ABCA6	23460	1
ABCA7	10347	1
ABCA8	10351	1
ABCA9	10350	1
ABCB1	5243	1
ABCB10	23456	1
ABCB11	8647	1
ABCB4	5244	1
ABCB5	340273	1
ABCB6	10058	1
ABCB7	22	1
ABCB8	11194	1
ABCB9	23457	1
ABCC1	4363	1
ABCC10	89845	1
ABCC11	85320	1
ABCC12	94160	1
ABCC2	1244	1
ABCC3	8714	1
ABCC4	10257	1
ABCC5	10057	1
ABCC6	368	1
ABCC8	6833	1
ABCC9	10060	1
ABCD1	215	1
ABCD2	225	1
ABCD3	5825	1
ABCD4	5826	1
ABCF1	23	1
ABCF2	10061	2
ABCF3	55324	1
ABCG1	9619	1
ABCG2	9429	1
ABCG4	64137	1
ABCG5	64240	6
ABCG8	64241	1
ABHD1	84696	1
ABHD10	55347	1
ABHD11	83451	1
ABHD12	26090	3
ABHD12B	145447	9
ABHD13	84945	1
ABHD14A-ACY1	95	1
ABHD14B	84836	1
ABHD15	116236	2
ABHD16A	7920	4
ABHD16B	140701	10
ABHD17B	51104	2
ABHD17C	58489	2
ABHD2	11057	4
ABHD3	171586	1
ABHD4	63874	2
ABHD5	51099	2
ABHD6	57406	1
ABHD8	79575	1
ABI1	10006	4
ABI2	10152	4
ABI3	51225	9
ABI3BP	25890	8
ABL1	25	5
ABL2	27	5
ABLIM2	84448	4
ABLIM3	22885	4
ABR	29	5
ABRA	137735	5
ABRACL	58527	2
ABT1	29777	2
ABTB1	80325	2
ABTB2	25841	5
AC002321.1	100996390	8
AC002321.2	000	8
AC002365.1	100288814	8
AC002472.13	400891	2
AC003102.1	000	15
AC004381.6	81691	5
AC005082.1	000	14
AC005493.1	000	15
AC005544.1	101929306	15
AC005841.1	101929469	4
AC006156.1	000	16
AC006455.1	000	16
AC006486.1	000	15
AC006547.14	388849	14
AC007401.2	000	15
AC007952.1	000	15
AC007952.6	000	15
AC007956.1	000	15
AC008060.7	000	15
AC008132.13	000	12
AC008686.1	000	15
AC009065.1	000	15
AC009365.3	286023	15
AC009403.2	100506302	15
AC011043.1	389831	15
AC011484.1	000	15
AC011500.1	000	15
AC012123.1	000	13
AC016745.1	000	15
AC016757.3	151174	14
AC017028.1	000	15
AC018755.1	000	15
AC018867.1	000	15
AC022498.1	000	15
AC024940.1	000	14
AC025278.1	000	15
AC025287.1	000	12
AC026703.1	000	15
AC027763.2	000	15
AC040160.1	000	6
AC073343.1	000	15
AC074091.13	000	15
AC074212.3	000	14
AC074389.6	000	15
AC079612.1	000	15
AC083862.1	000	14
AC090616.2	000	15
AC091801.1	000	15
AC092964.1	000	16
AC093802.1	000	15
AC097381.1	000	10
AC099552.4	000	15
AC104472.1	000	7
AC104809.3	728763	2
AC109135.1	000	2
AC110619.2	000	15
AC110781.3	100128374	15
AC112715.2	000	14
AC114546.1	000	15
AC115618.1	000	15
AC124890.1	000	5
AC129492.6	000	15
AC131097.4	285095	9
AC131971.1	000	15
AC136604.1	000	14
AC139426.2	000	16
AC142381.1	000	16
AC242842.2	000	15
ACAA1	30	1
ACAA2	10449	1
ACACA	31	2
ACACB	32	2
ACAD10	80724	1
ACAD11	84129	1
ACAD8	27034	2
ACAD9	28976	1
ACADL	33	1
ACADM	34	1
ACADS	35	1
ACADSB	36	1
ACADVL	37	1
ACAN	176	7
ACAP1	9744	2
ACAP2	23527	2
ACAP3	116983	2
ACAT1	38	1
ACAT2	39	1
ACBD3	64746	4
ACBD4	79777	8
ACBD5	91452	2
ACBD6	84320	2
ACCSL	390110	2
ACD	65057	8
ACE	1636	4
ACE2	59272	8
ACER1	125981	8
ACER2	340485	4
ACER3	55331	2
ACIN1	22985	2
ACKR2	1238	9
ACKR3	57007	8
ACKR4	51554	8
ACMSD	130013	1
ACN9	57001	2
ACO1	48	1
ACO2	50	1
ACOT1	641371	1
ACOT11	26027	1
ACOT12	134526	8
ACOT13	55856	1
ACOT2	10965	1
ACOT4	122970	6
ACOT6	641372	14
ACOT7	11332	1
ACOT8	10005	1
ACOT9	23597	2
ACOX1	51	2
ACOX2	8309	2
ACOX3	8310	2
ACOXL	55289	2
ACP1	52	1
ACP2	53	2
ACP5	54	2
ACP6	51205	2
ACPL2	92370	4
ACPP	55	2
ACPT	93650	12
ACR	49	8
ACRBP	84519	9
ACRC	93953	2
ACRV1	56	10
ACSBG1	23205	1
ACSBG2	81616	1
ACSF2	80221	1
ACSF3	197322	1
ACSL1	2180	1
ACSL3	2181	1
ACSL5	51703	1
ACSL6	23305	1
ACSM1	116285	1
ACSM2A	123876	1
ACSM2B	348158	1
ACSM3	6296	1
ACSM4	341392	1
ACSM5	54988	1
ACSS1	84532	1
ACSS2	55902	1
ACSS3	79611	1
ACTA1	58	2
ACTA2	59	2
ACTB	60	2
ACTBL2	345651	2
ACTC1	70	2
ACTG1	60	2
ACTG2	72	2
ACTL10	170487	11
ACTL6A	86	2
ACTL6B	51412	2
ACTL7A	10881	11
ACTL7B	10880	11
ACTL8	81569	12
ACTL9	284382	11
ACTN1	87	2
ACTN2	88	2
ACTN4	81	2
ACTR10	55860	2
ACTR1A	10121	2
ACTR1B	10120	2
ACTR2	10097	2
ACTR3	10096	2
ACTR3B	57180	2
ACTR5	79913	2
ACTR6	64431	2
ACTR8	93973	2
ACTRT1	139741	10
ACTRT2	140625	10
ACTRT3	84517	11
ACVR1	90	4
ACVR1B	91	4
ACVR1C	130399	4
ACVR2A	92	4
ACVR2B	93	4
ACY3	91703	8
ACYP1	97	1
ACYP2	98	1
ADA	100	1
ADAD1	132612	8
ADAD2	161931	8
ADAL	161823	1
ADAM10	102	4
ADAM11	4185	6
ADAM12	8038	4
ADAM15	8751	11
ADAM17	6868	4
ADAM18	8749	11
ADAM19	8728	4
ADAM2	2515	9
ADAM20	8748	9
ADAM21	8747	9
ADAM23	8745	6
ADAM28	10863	8
ADAM29	11086	9
ADAM30	11085	10
ADAM32	203102	9
ADAM33	80332	4
ADAM7	8756	10
ADAMDEC1	27299	10
ADAMTS1	9510	5
ADAMTS10	81794	5
ADAMTS12	81792	5
ADAMTS13	11093	8
ADAMTS14	140766	6
ADAMTS15	170689	5
ADAMTS16	170690	5
ADAMTS17	170691	4
ADAMTS18	170692	5
ADAMTS19	171019	4
ADAMTS2	9509	6
ADAMTS20	80070	5
ADAMTS3	9508	6
ADAMTS4	9507	5
ADAMTS5	11096	5
ADAMTS6	11174	5
ADAMTS9	56999	5
ADAMTSL1	92949	6
ADAMTSL2	9719	8
ADAMTSL3	57188	6
ADAMTSL4	54507	5
ADAMTSL4-AS1	000	15
ADAMTSL5	339366	7
ADAP1	11033	4
ADAR	103	5
ADARB2	105	2
ADAT1	23536	2
ADAT2	134637	1
ADAT3	113179	2
ADC	113451	9
ADCK1	57143	1
ADCK2	90956	1
ADCK3	56997	1
ADCK4	79934	1
ADCK5	203054	1
ADCY1	107	4
ADCY10	55811	2
ADCY2	108	4
ADCY3	109	4
ADCY4	196883	4
ADCY5	111	4
ADCY6	112	4
ADCY7	113	4
ADCY8	114	4
ADCY9	115	4
ADCYAP1	116	8
ADCYAP1R1	117	8
ADD1	118	1
ADD2	119	1
ADD3	120	1
ADGB	79747	4
ADH1A	124	1
ADH1B	125	1
ADH4	127	13
ADH5	128	1
ADH6	130	1
ADH7	131	11
ADHFE1	137872	1
ADI1	55256	1
ADIG	149685	13
ADIPOQ	9370	8
ADIPOR1	51094	1
ADIPOR2	79602	1
ADIRF	10974	11
ADK	132	2
ADM	133	8
ADM2	79924	15
ADNP	23394	8
ADNP2	22850	5
ADO	84890	2
ADORA1	134	6
ADORA2A	135	4
ADORA2B	136	7
ADORA3	140	11
ADPGK	83440	2
ADPRH	141	5
ADPRHL1	113622	8
ADPRHL2	54936	1
ADPRM	56985	1
ADRA1B	147	4
ADRA1D	146	4
ADRA2A	150	6
ADRA2B	151	6
ADRA2C	152	6
ADRB1	153	8
ADRB2	154	7
ADRB3	155	9
ADRBK1	156	2
ADRBK2	157	2
ADSL	158	1
ADSS	159	1
ADSSL1	122622	1
ADTRP	84830	3
AEBP1	165	8
AEN	64782	2
AES	166	8
AFAP1	60312	7
AFAP1L1	134265	8
AFF1	4299	4
AFF2	2334	4
AFF3	3899	4
AFF4	27125	4
AFG3L2	10939	1
AFM	173	10
AFMID	125061	1
AFP	174	9
AFTPH	54812	6
AGA	175	2
AGAP1	116987	4
AGAP10	642517	4
AGAP2	116986	4
AGAP3	116988	4
AGAP5	119016	4
AGAP6	119016	4
AGAP8	119016	4
AGAP9	642517	4
AGBL1	123624	2
AGBL2	79841	2
AGBL3	340351	2
AGBL4	84871	2
AGBL5	60509	2
AGER	177	10
AGFG2	3268	2
AGGF1	55109	3
AGK	55750	4
AGMAT	79814	1
AGMO	392636	1
AGO1	26523	2
AGO2	27161	2
AGO3	192669	2
AGO4	192670	2
AGPAT1	10554	1
AGPAT2	10555	1
AGPAT3	56894	2
AGPAT4	56895	2
AGPAT5	55326	2
AGPAT6	137964	2
AGPAT9	84803	2
AGPS	8540	1
AGR2	10551	8
AGR3	155465	8
AGRN	375790	2
AGRP	181	8
AGT	183	8
AGTPBP1	23287	2
AGTR1	185	8
AGTR2	186	8
AGTRAP	57085	15
AGXT	189	1
AGXT2	64902	1
AHCY	191	1
AHCYL1	10768	4
AHCYL2	23382	4
AHDC1	27245	8
AHI1	54806	2
AHNAK	79026	2
AHNAK2	113146	2
AHR	196	4
AHRR	57491	8
AHSA1	10598	2
AHSG	197	8
AHSP	51327	10
AICDA	57379	8
AIDA	64853	2
AIF1	199	5
AIFM1	9131	2
AIFM2	84883	1
AIFM3	150209	1
AIG1	51390	2
AIM1	202	8
AIM1L	55057	8
AIM2	9447	12
AIMP1	9255	1
AIMP2	7965	4
AIP	9049	2
AIPL1	23746	2
AIRE	326	8
AJAP1	55966	8
AJUBA	84962	8
AK1	203	1
AK2	204	1
AK3	50808	2
AK5	26289	2
AK7	122481	2
AK8	158067	1
AK9	221264	2
AKAP10	11216	4
AKAP11	11215	8
AKAP12	9590	8
AKAP13	11214	4
AKAP14	158798	4
AKAP17A	8227	4
AKAP2	11217	7
AKAP3	10566	11
AKAP4	8852	10
AKAP6	9472	8
AKAP7	9465	2
AKAP8	10270	10
AKAP9	10142	6
AKIP1	56672	5
AKIRIN1	79647	8
AKIRIN2	55122	2
AKNA	80709	5
AKNAD1	254268	10
AKR1A1	10327	1
AKR1B1	231	1
AKR1B10	57016	1
AKR1C2	1646	10
AKR1C3	8644	10
AKR1C4	1109	10
AKR1D1	6718	1
AKR1E2	83592	11
AKR7A2	8574	2
AKR7A3	22977	2
AKR7L	000	2
AKT1	207	2
AKT1S1	84335	7
AKT2	208	2
AKT3	10000	2
AL033381.1	000	15
AL135998.1	000	15
AL136115.1	000	15
AL136218.1	000	15
AL138815.1	000	15
AL353354.1	000	15
AL353608.1	000	15
AL354822.1	000	15
AL354898.1	000	1
AL354993.1	000	14
AL355390.1	000	15
AL356585.1	000	1
AL359195.1	000	14
AL359878.1	000	15
AL360004.1	000	15
AL365202.1	000	15
AL391152.1	000	15
AL391421.1	000	14
AL445665.1	000	15
AL591025.1	000	15
AL591684.1	100996760	16
AL592170.1	000	16
AL603926.1	000	2
AL603965.1	100996760	16
AL627171.1	000	15
AL953854.2	000	16
ALAS2	212	1
ALCAM	214	7
ALDH16A1	126133	4
ALDH18A1	5832	1
ALDH1A1	216	1
ALDH1A2	8854	1
ALDH1A3	220	1
ALDH1B1	219	1
ALDH1L1	10840	1
ALDH1L2	160428	1
ALDH2	217	1
ALDH3A2	224	1
ALDH3B2	222	1
ALDH4A1	8659	1
ALDH5A1	7915	1
ALDH6A1	4329	1
ALDH7A1	501	1
ALDH8A1	64577	1
ALDH9A1	223	1
ALDOA	226	2
ALDOB	229	2
ALDOC	230	2
ALG1	56052	2
ALG10	84920	2
ALG10B	84920	2
ALG12	79087	2
ALG13	79868	2
ALG14	199857	2
ALG1L	200810	15
ALG2	85365	2
ALG3	10195	2
ALG5	29880	1
ALG8	79053	2
ALK	238	6
ALKBH1	8846	2
ALKBH2	121642	2
ALKBH3	221120	1
ALKBH4	54784	2
ALKBH6	84964	2
ALKBH7	84266	2
ALKBH8	91801	1
ALMS1	7840	4
ALOX12	239	8
ALOX12B	242	2
ALOX15	246	8
ALOX15B	247	2
ALOX5	240	2
ALOX5AP	241	8
ALOXE3	59344	2
ALPI	248	1
ALPK1	80216	5
ALPK2	115701	8
ALPK3	57538	8
ALPL	249	1
ALPP	250	1
ALPPL2	251	1
ALS2	57679	4
ALS2CL	259173	9
ALS2CR11	151254	10
ALS2CR12	130540	4
ALX1	8092	8
ALX3	257	8
ALX4	60529	5
ALYREF	10189	2
AMACR	23600	1
AMBN	258	10
AMBP	259	8
AMD1	262	2
AMDHD1	144193	1
AMDHD2	51005	1
AMELX	265	10
AMELY	266	15
AMER1	139285	8
AMER2	219287	2
AMER3	205147	10
AMFR	267	2
AMH	268	8
AMHR2	269	8
AMICA1	120425	9
AMIGO1	57463	8
AMIGO3	386724	8
AMMECR1	9949	1
AMMECR1L	83607	1
AMN	81693	4
AMOT	154796	6
AMOTL1	154810	6
AMOTL2	51421	8
AMPD1	270	2
AMPH	273	2
AMT	275	1
AMTN	401138	11
AMY1B	276	1
AMY1C	276	1
AMY2B	280	1
AMZ1	155185	9
AMZ2	51321	1
ANAPC1	64682	2
ANAPC10	10393	2
ANAPC11	51529	15
ANAPC13	25847	2
ANAPC15	25906	5
ANAPC16	119504	8
ANAPC2	29882	2
ANAPC4	29945	2
ANAPC5	51433	2
ANAPC7	51434	2
ANG	283	8
ANGEL1	23357	2
ANGEL2	90806	2
ANGPT1	284	8
ANGPT2	285	7
ANGPT4	51378	6
ANGPTL1	9068	6
ANGPTL2	23452	6
ANGPTL3	27329	8
ANGPTL4	51129	8
ANGPTL5	253935	8
ANGPTL6	83854	11
ANGPTL7	10218	5
ANHX	647589	10
ANK2	287	1
ANK3	288	1
ANKAR	150709	4
ANKDD1A	348094	6
ANKEF1	63926	5
ANKFN1	162282	4
ANKFY1	51479	5
ANKH	56172	8
ANKIB1	54467	5
ANKK1	255239	2
ANKLE1	126549	4
ANKLE2	23141	3
ANKMY1	51281	4
ANKMY2	57037	4
ANKRA2	57763	6
ANKRD1	27063	8
ANKRD10	55608	5
ANKRD11	29123	5
ANKRD12	23253	5
ANKRD13A	88455	2
ANKRD13B	124930	2
ANKRD13C	81573	2
ANKRD13D	338692	2
ANKRD16	54522	4
ANKRD17	26057	2
ANKRD18A	253650	14
ANKRD18B	441459	14
ANKRD2	26287	8
ANKRD20A1	84210	11
ANKRD20A2	441425	11
ANKRD20A3	441425	11
ANKRD20A4	441425	11
ANKRD22	118932	8
ANKRD23	200539	11
ANKRD24	170961	7
ANKRD26	22852	5
ANKRD27	84079	6
ANKRD28	23243	1
ANKRD29	147463	2
ANKRD30A	91074	14
ANKRD30BL	554226	14
ANKRD31	256006	9
ANKRD32	84250	4
ANKRD33	341405	12
ANKRD33B	651746	5
ANKRD34A	284615	8
ANKRD34B	340120	4
ANKRD34C	390616	8
ANKRD35	148741	2
ANKRD36	375248	5
ANKRD36C	000	5
ANKRD37	353322	8
ANKRD39	51239	2
ANKRD40	91369	4
ANKRD42	338699	4
ANKRD44	91526	1
ANKRD46	157567	4
ANKRD49	54851	3
ANKRD52	283373	1
ANKRD53	79998	12
ANKRD54	129138	2
ANKRD55	79722	5
ANKRD6	22881	6
ANKRD60	140731	4
ANKRD61	100310846	8
ANKRD62	342850	6
ANKRD63	100131244	13
ANKRD7	56311	6
ANKRD9	122416	8
ANKS1A	23294	5
ANKS1B	56899	5
ANKS3	124401	6
ANKS4B	257629	8
ANKS6	203286	5
ANKUB1	389161	4
ANKZF1	55139	2
ANLN	54443	4
ANO1	55107	2
ANO10	55129	2
ANO2	57101	2
ANO3	63982	2
ANO4	121601	2
ANO5	203859	2
ANO6	196527	2
ANO7	50636	2
ANO8	57719	2
ANO9	338440	8
ANP32A	8125	2
ANP32B	10541	2
ANP32E	81611	2
ANPEP	290	4
ANTXR1	84168	7
ANXA1	301	6
ANXA10	11199	9
ANXA11	311	2
ANXA13	312	2
ANXA2	302	8
ANXA2R	389289	13
ANXA3	306	8
ANXA4	307	8
ANXA5	308	8
ANXA6	309	6
ANXA7	310	2
ANXA8	653145	9
ANXA8L1	653145	9
ANXA8L2	244	9
ANXA9	8416	11
AOAH	313	2
AOC1	26	1
AOC2	314	1
AOC3	8639	1
AOX1	316	1
AP000275.65	000	2
AP000295.9	000	8
AP000322.53	3753	16
AP000350.4	000	15
AP000679.2	000	15
AP000867.1	000	15
AP001024.1	000	15
AP003774.4	000	15
AP005482.1	000	15
AP1AR	55435	5
AP1B1	162	2
AP1G1	164	2
AP1G2	8906	2
AP1M1	8907	2
AP1S1	1174	2
AP1S2	8905	2
AP1S3	130340	2
AP2A1	160	2
AP2A2	161	2
AP2B1	163	2
AP2M1	1173	2
AP2S1	1175	2
AP3B1	8546	2
AP3B2	8120	2
AP3D1	8943	2
AP3M2	10947	2
AP3S1	1176	2
AP3S2	10239	2
AP4B1	10717	2
AP4E1	23431	2
AP4M1	9179	2
AP4S1	11154	2
AP5M1	55745	2
AP5S1	55317	4
APAF1	317	4
APBA1	320	4
APBA3	9546	9
APBB1IP	54518	8
APBB3	10307	8
APC	324	4
APC2	10297	4
APCDD1	147495	5
APCDD1L	164284	5
APCS	325	8
APEH	327	2
APEX2	27301	1
APH1A	51107	2
APH1B	83464	2
API5	8539	2
APIP	51074	1
APLF	200558	4
APLN	8862	15
APLNR	187	8
APLP1	333	5
APLP2	334	4
APMAP	57136	2
APOA1	335	9
APOA2	336	11
APOA4	337	8
APOA5	116519	9
APOB	338	6
APOBEC1	339	11
APOBEC2	10930	8
APOBEC3A	200315	12
APOBEC3B	9582	15
APOBEC3D	140564	12
APOBEC3F	200316	12
APOBEC3H	164668	12
APOBEC4	403314	9
APOBR	55911	10
APOC1	341	11
APOC2	344	8
APOC3	345	11
APOD	347	1
APOE	348	8
APOF	319	12
APOH	350	8
APOL2	23780	13
APOL3	80833	5
APOL4	80832	5
APOL5	80831	12
APOL6	80830	12
APOLD1	81575	9
APOM	55937	8
APOO	79135	8
APP	351	4
APPBP2	10513	5
APPL1	26060	6
APPL2	55198	6
APRT	353	1
APTX	54840	2
AQP1	358	2
AQP10	89872	1
AQP11	282679	8
AQP12A	375318	4
AQP12B	653437	4
AQP2	359	10
AQP3	360	1
AQP4	361	1
AQP5	362	1
AQP6	363	12
AQP7	364	1
AQP8	343	2
AQP9	366	1
AQPEP	206338	9
AQR	9716	2
AR	367	8
ARAF	369	4
ARAP1	116985	4
ARAP2	116984	4
ARAP3	64411	4
ARC	23237	9
ARCN1	372	2
AREG	374	8
AREGB	374	8
AREL1	9870	4
ARF1	375	2
ARF3	377	2
ARF4	378	2
ARF5	381	2
ARF6	382	3
ARFGAP1	55738	2
ARFGAP2	84364	2
ARFGAP3	26286	2
ARFGEF1	10565	2
ARFGEF2	10564	2
ARFIP1	27236	4
ARFIP2	23647	5
ARFRP1	10139	2
ARG1	383	1
ARG2	384	1
ARGFX	503582	12
ARGLU1	55082	2
ARHGAP10	79658	4
ARHGAP11A	9824	4
ARHGAP12	94134	4
ARHGAP15	55843	5
ARHGAP17	55114	4
ARHGAP19	84986	4
ARHGAP20	57569	4
ARHGAP21	57584	2
ARHGAP22	58504	2
ARHGAP23	57636	2
ARHGAP24	83478	2
ARHGAP25	9938	2
ARHGAP26	23092	4
ARHGAP27	201176	6
ARHGAP28	79822	8
ARHGAP29	9411	4
ARHGAP30	257106	8
ARHGAP31	57514	8
ARHGAP32	9743	5
ARHGAP33	115703	5
ARHGAP36	158763	12
ARHGAP39	80728	2
ARHGAP4	393	4
ARHGAP40	343578	8
ARHGAP42	143872	4
ARHGAP44	9912	4
ARHGAP5	394	2
ARHGAP6	395	4
ARHGAP8	23779	9
ARHGAP9	64333	12
ARHGDIA	396	2
ARHGDIB	397	2
ARHGEF1	9138	8
ARHGEF10	9639	5
ARHGEF10L	55160	5
ARHGEF11	9826	4
ARHGEF12	23365	4
ARHGEF15	22899	8
ARHGEF16	27237	8
ARHGEF17	9828	4
ARHGEF18	23370	4
ARHGEF19	128272	8
ARHGEF2	9181	8
ARHGEF25	115557	5
ARHGEF26	26084	8
ARHGEF28	64283	4
ARHGEF3	50650	3
ARHGEF33	100271715	8
ARHGEF35	445328	9
ARHGEF37	389337	8
ARHGEF39	84904	2
ARHGEF4	50649	13
ARHGEF40	55701	5
ARHGEF5	7984	9
ARHGEF6	9459	4
ARHGEF7	8874	4
ARHGEF9	23229	2
ARID1A	8289	4
ARID1B	57492	4
ARID2	196528	4
ARID3A	1820	4
ARID3C	138715	6
ARID4A	5926	4
ARID4B	51742	4
ARID5B	84159	4
ARIH1	25820	2
ARIH2	10425	2
ARL1	400	2
ARL10	285598	8
ARL11	115761	8
ARL13A	392509	12
ARL13B	200894	2
ARL14	80117	8
ARL14EP	120534	4
ARL16	339231	2
ARL17A	51326	14
ARL17B	51326	14
ARL2	402	2
ARL2BP	23568	2
ARL3	403	2
ARL4A	10124	4
ARL4C	10123	4
ARL4D	379	8
ARL5A	26225	2
ARL5B	221079	2
ARL5C	390790	12
ARL6	84100	2
ARL6IP1	23204	6
ARL6IP5	10550	2
ARL6IP6	151188	8
ARL8A	127829	2
ARL9	132946	8
ARMC1	55156	4
ARMC10	83787	4
ARMC12	221481	10
ARMC2	84071	2
ARMC3	219681	2
ARMC4	55130	2
ARMC5	79798	5
ARMC6	93436	2
ARMC7	79637	2
ARMC8	25852	2
ARMCX1	51309	12
ARMCX2	9823	12
ARMCX4	100131755	12
ARMCX5	64860	12
ARMCX6	54470	12
ARNT	405	4
ARNT2	9915	4
ARNTL	406	5
ARNTL2	56938	5
ARPC1A	10552	2
ARPC1B	10095	2
ARPC2	10109	2
ARPC3	10094	2
ARPC4	10093	2
ARPC5	10092	2
ARPC5L	81873	2
ARPP19	10776	5
ARPP21	10777	3
ARR3	407	8
ARRB1	408	4
ARRB2	409	4
ARRDC1	92714	6
ARRDC2	27106	6
ARRDC3	57561	2
ARRDC4	91947	4
ARRDC5	645432	12
ARSB	411	1
ARSD	414	5
ARSE	415	5
ARSF	416	5
ARSG	22901	7
ARSH	347527	5
ARSI	340075	1
ARSJ	79642	1
ARSK	153642	1
ART1	417	5
ART3	419	11
ART4	420	9
ART5	116969	10
ARTN	9048	8
ARV1	64801	2
ARVCF	421	7
ARX	170302	4
AS3MT	57412	1
ASAH1	427	2
ASAH2	56624	2
ASAH2B	653308	15
ASAH2C	000	2
ASAP1	50807	2
ASAP2	8853	2
ASAP3	55616	2
ASB1	51665	6
ASB10	136371	8
ASB11	140456	8
ASB12	142689	8
ASB13	79754	6
ASB14	142686	8
ASB15	142685	8
ASB16	92591	8
ASB17	127247	10
ASB18	401036	8
ASB4	51666	8
ASB5	140458	7
ASB6	140459	8
ASB7	140460	8
ASB8	140461	6
ASB9	140462	9
ASCC1	51008	2
ASCC2	84164	2
ASCC3	10973	1
ASCL1	429	5
ASCL2	430	6
ASCL3	56676	6
ASCL4	121549	4
ASF1A	25842	2
ASF1B	55723	2
ASGR1	432	8
ASH1L	55870	3
ASH2L	9070	2
ASIC1	41	2
ASIC2	40	2
ASIC3	9311	6
ASIC4	55515	6
ASIP	434	8
ASL	435	1
ASMT	438	1
ASMTL	8623	1
ASNA1	439	1
ASNS	440	1
ASNSD1	54529	2
ASPA	443	5
ASPDH	554235	1
ASPH	444	1
ASPHD1	253982	11
ASPHD2	57168	4
ASPM	259266	2
ASPN	54829	8
ASPRV1	151516	11
ASPSCR1	79058	2
ASRGL1	80150	1
ASTE1	28990	4
ASTL	431705	4
ASTN2	23245	8
ASUN	55726	4
ASXL1	171023	6
ASXL3	80816	6
ASZ1	136991	5
ATAD1	84896	2
ATAD2	29028	2
ATAD2B	54454	2
ATAD3A	55210	2
ATAD3B	83858	2
ATAD5	79915	5
ATAT1	79969	2
ATCAY	85300	8
ATE1	11101	1
ATF1	466	8
ATF2	1386	4
ATF3	467	3
ATF4	468	6
ATF5	22809	12
ATF6	22926	4
ATF6B	1388	8
ATF7	11016	8
ATF7IP	55729	5
ATF7IP2	80063	4
ATG10	83734	2
ATG12	9140	2
ATG13	9776	4
ATG14	22863	4
ATG16L1	55054	2
ATG16L2	89849	8
ATG2A	23130	2
ATG2B	55102	2
ATG3	64422	2
ATG4A	115201	2
ATG4C	84938	2
ATG4D	84971	2
ATG5	9474	2
ATG7	10533	2
ATG9A	79065	2
ATHL1	80162	1
ATIC	471	1
ATL1	51062	4
ATL2	64225	4
ATL3	25923	4
ATM	472	2
ATMIN	23300	2
ATN1	1822	4
ATOH1	474	6
ATOH7	220202	6
ATOX1	475	2
ATP10A	57194	2
ATP10B	23120	2
ATP10D	57205	2
ATP11A	23250	2
ATP11B	23200	2
ATP11C	286410	2
ATP12A	479	2
ATP13A1	57130	2
ATP13A2	23400	2
ATP13A3	79572	2
ATP13A4	84239	2
ATP13A5	344905	2
ATP1A1	476	2
ATP1A2	477	2
ATP1A3	478	2
ATP1A4	480	2
ATP1B1	481	4
ATP1B2	482	8
ATP1B3	483	6
ATP1B4	23439	8
ATP2A1	487	1
ATP2A3	489	1
ATP2B1	490	2
ATP2B2	491	2
ATP2B3	492	2
ATP2B4	493	2
ATP2C2	9914	1
ATP4A	495	2
ATP4B	496	9
ATP5A1	498	1
ATP5B	506	1
ATP5C1	509	1
ATP5D	513	1
ATP5E	514	2
ATP5EP2	000	2
ATP5F1	515	4
ATP5G1	516	1
ATP5G2	517	1
ATP5G3	518	1
ATP5H	10476	3
ATP5I	521	6
ATP5J	522	4
ATP5J2	9551	6
ATP5L	10632	4
ATP5O	539	1
ATP5S	27109	4
ATP5SL	55101	6
ATP6AP1	537	4
ATP6AP1L	92270	8
ATP6AP2	10159	2
ATP6V0A1	535	1
ATP6V0A2	23545	1
ATP6V0A4	50617	1
ATP6V0B	533	2
ATP6V0C	527	1
ATP6V0D1	9114	2
ATP6V0D2	245972	2
ATP6V0E1	8992	2
ATP6V0E2	155066	2
ATP6V1A	523	1
ATP6V1B1	525	1
ATP6V1B2	526	1
ATP6V1C1	528	2
ATP6V1C2	245973	9
ATP6V1D	51382	1
ATP6V1E1	529	1
ATP6V1E2	90423	1
ATP6V1F	9296	2
ATP6V1G1	9550	2
ATP6V1G2	534	2
ATP6V1G3	127124	9
ATP6V1H	51606	2
ATP7B	540	1
ATP8A1	10396	2
ATP8A2	51761	2
ATP8B1	5205	2
ATP8B2	57198	2
ATP8B3	148229	2
ATP8B4	79895	2
ATP9A	10079	2
ATP9B	374868	2
ATPAF1	64756	2
ATPAF2	91647	1
ATPIF1	93974	4
ATR	545	2
ATRAID	51374	5
ATRIP	84126	5
ATRN	8455	4
ATRNL1	26033	4
ATRX	546	2
ATXN1L	342371	4
ATXN2	6311	6
ATXN3L	92552	2
ATXN7	6314	6
ATXN7L2	127002	2
ATXN7L3	56970	2
AUH	549	1
AUNIP	79000	11
AURKA	6790	2
AURKAIP1	54998	5
AURKB	9212	2
AURKC	6795	2
AUTS2	26053	6
AVEN	57099	4
AVIL	10677	2
AVL9	23080	2
AVP	551	8
AVPR1A	552	6
AVPR1B	553	9
AVPR2	554	8
AWAT1	158833	11
AXDND1	126859	4
AXIN1	8312	5
AXIN2	8313	5
AXL	558	7
AZGP1	563	11
AZI1	22994	2
AZI2	64343	7
AZIN1	51582	8
AZU1	566	6
B3GALNT1	8706	9
B3GALT1	8708	4
B3GALT2	8707	5
B3GALT4	8705	8
B3GALT5	10317	9
B3GALT6	126792	2
B3GALTL	145173	2
B3GAT1	27087	2
B3GAT2	135152	5
B3GAT3	26229	2
B3GNT1	11041	4
B3GNT2	10678	7
B3GNT3	10331	8
B3GNT4	79369	4
B3GNT5	84002	8
B3GNT6	192134	12
B3GNT7	93010	8
B3GNT8	374907	11
B3GNT9	84752	8
B3GNTL1	146712	1
B4GALNT1	2583	8
B4GALNT2	124872	10
B4GALNT3	283358	4
B4GALNT4	338707	4
B4GALT1	2683	5
B4GALT2	8704	5
B4GALT3	8703	6
B4GALT4	8702	8
B4GALT5	9334	8
B4GALT6	9331	8
B4GALT7	11285	4
B9D2	80776	2
BAALC	79870	8
BAAT	570	1
BACE1	23621	4
BACE2	25825	2
BACH1	571	7
BACH2	60468	7
BAD	572	8
BAG2	9532	6
BAG3	9531	6
BAG4	9530	4
BAG5	9529	8
BAG6	7917	2
BAHD1	22893	5
BAI1	575	5
BAI2	576	5
BAI3	577	5
BAIAP2	10458	4
BAIAP2L1	55971	6
BAIAP2L2	80115	8
BAIAP3	8938	4
BAK1	578	5
BAMBI	25805	6
BANF1	8815	4
BANF2	140836	11
BANK1	55024	9
BANP	54971	6
BAP1	8314	4
BARD1	580	2
BARHL1	56751	6
BARHL2	343472	6
BARX1	56033	5
BARX2	8538	8
BASP1	10409	3
BATF	10538	8
BATF2	116071	10
BATF3	55509	8
BAX	581	4
BAZ1A	11177	4
BAZ1B	9031	6
BAZ2A	11176	4
BAZ2B	29994	4
BBOX1	8424	3
BBS10	79738	5
BBS12	166379	4
BBS2	583	2
BBS4	585	2
BBS7	55212	2
BBS9	27241	2
BBX	56987	6
BCAM	4059	8
BCAN	63827	6
BCAP29	55973	2
BCAP31	10134	2
BCAR1	9564	4
BCAR3	8412	5
BCAS1	8537	9
BCAS2	10286	2
BCAS3	54828	2
BCAS4	55653	11
BCAT1	586	1
BCAT2	587	1
BCCIP	56647	2
BCDIN3D	144233	2
BCHE	590	1
BCKDHB	594	1
BCKDK	10295	2
BCL11A	53335	6
BCL11B	64919	6
BCL2	596	5
BCL2A1	597	9
BCL2L1	598	4
BCL2L10	10017	11
BCL2L11	10018	8
BCL2L12	83596	12
BCL2L13	23786	5
BCL2L14	79370	8
BCL2L15	440603	8
BCL2L2	599	5
BCL3	602	5
BCL6	604	7
BCL6B	255877	8
BCL7A	605	4
BCL7B	9275	8
BCL7C	9274	6
BCL9	607	8
BCL9L	283149	8
BCLAF1	9774	9
BCMO1	53630	1
BCO2	83875	1
BCOR	54880	6
BCORL1	63035	8
BCR	613	5
BCS1L	617	2
BDH1	622	1
BDH2	56898	1
BDKRB1	623	8
BDKRB2	624	8
BDNF	627	6
BDP1	55814	2
BEAN1	146227	8
BECN1	8678	2
BEGAIN	57596	8
BEND2	139105	8
BEND3	57673	8
BEND5	79656	6
BEND6	221336	9
BEND7	222389	8
BEST1	7439	6
BEST2	54831	2
BEST3	144453	2
BEST4	266675	6
BET1	10282	2
BET1L	51272	2
BEX1	55859	12
BEX2	84707	12
BEX4	56271	12
BEX5	340542	12
BFAR	51283	5
BFSP1	631	8
BFSP2	8419	8
BGLAP	632	8
BGN	633	2
BHLHA15	168620	5
BHLHA9	727857	10
BHLHE22	27319	4
BHLHE23	128408	4
BHLHE40	8553	8
BHLHE41	79365	8
BHMT	635	1
BHMT2	23743	11
BICC1	80114	4
BICD1	636	5
BICD2	23299	5
BID	637	9
BIK	638	12
BIN1	274	5
BIN2	51411	6
BIN3	55909	2
BIRC2	329	6
BIRC3	330	6
BIRC5	332	3
BIRC6	57448	2
BIRC7	79444	6
BIRC8	112401	15
BIVM	54841	2
BLACE	000	15
BLCAP	10904	5
BLM	641	1
BLMH	642	1
BLNK	29760	6
BLOC1S1	2647	2
BLOC1S3	388552	4
BLOC1S4	55330	2
BLOC1S6	26258	4
BLVRA	644	5
BLVRB	645	1
BLZF1	8548	4
BMF	90427	9
BMI1	648	6
BMP1	649	2
BMP10	27302	8
BMP15	9210	8
BMP2	650	5
BMP2K	55589	2
BMP3	651	6
BMP4	652	4
BMP5	653	6
BMP6	654	5
BMP7	655	6
BMP8A	353500	8
BMP8B	656	8
BMPER	168667	4
BMPR1B	658	4
BMPR2	659	5
BMS1	9790	2
BMX	660	4
BNC1	646	6
BNC2	54796	6
BNIP1	662	2
BNIP2	663	8
BNIP3	664	5
BNIP3L	665	8
BNIPL	149428	11
BOC	91653	8
BOD1	91272	4
BOD1L1	259282	4
BOK	666	5
BOLA1	51027	1
BOLA2	552900	1
BOLA2B	552900	1
BOLA3	388962	1
BOP1	23246	2
BORA	79866	4
BPGM	669	1
BPHL	670	1
BPI	671	2
BPIFA1	51297	10
BPIFA2	140683	12
BPIFA3	128861	12
BPIFB1	92747	10
BPIFB2	80341	11
BPIFB3	359710	9
BPIFB4	149954	7
BPIFB6	128859	9
BPIFC	254240	9
BPTF	2186	5
BPY2	9083	15
BPY2B	9083	15
BPY2C	9083	15
BRAF	673	4
BRAP	8315	2
BRAT1	221927	4
BRCA1	672	2
BRCA2	675	2
BRD1	23774	2
BRD2	6046	2
BRD3	8019	2
BRD4	23476	2
BRD7	29117	4
BRD8	10902	3
BRD9	65980	2
BRE	9577	2
BRF1	2972	2
BRF2	55290	6
BRI3	25798	5
BRI3BP	140707	8
BRICD5	283870	8
BRINP2	57795	8
BRINP3	339479	8
BRIP1	83990	1
BRIX1	55299	2
BRMS1	25855	6
BRMS1L	84312	4
BROX	148362	2
BRPF1	7862	2
BRPF3	27154	2
BRS3	680	6
BRSK1	84446	2
BRSK2	9024	2
BRWD1	54014	2
BRWD3	254065	2
BSCL2	26580	2
BSDC1	55108	2
BSG	682	8
BSN	8927	6
BSND	7809	12
BSPH1	100131137	5
BSPRY	54836	8
BST1	683	9
BSX	390259	6
BTAF1	9044	1
BTBD1	53339	5
BTBD10	84280	4
BTBD11	121551	5
BTBD16	118663	4
BTBD17	388419	6
BTBD18	643376	14
BTBD19	149478	4
BTBD2	55643	5
BTBD6	90135	6
BTBD7	55727	5
BTBD8	284697	4
BTBD9	114781	4
BTC	685	6
BTD	686	6
BTF3	689	2
BTF3L4	91408	2
BTG1	694	5
BTG2	7832	6
BTG3	10950	6
BTG4	54766	6
BTK	695	4
BTLA	151888	10
BTN1A1	696	9
BTN2A2	10385	11
BTN3A1	11119	12
BTN3A2	11118	15
BTN3A3	10384	12
BTNL3	10917	11
BTNL8	79908	11
BTNL9	153579	10
BTRC	8945	2
BUB1	699	2
BUB1B	701	2
BUB3	9184	2
BUD13	84811	2
BUD31	8896	2
BVES	11149	6
BX072566.1	339010	2
BX255923.1	000	15
BYSL	705	2
BZRAP1	9256	4
BZW1	9689	2
BZW2	28969	2
C10ORF68	79741	12
C10orf10	11067	11
C10orf105	414152	15
C10orf107	219621	4
C10orf111	221060	15
C10orf113	387638	14
C10orf118	55088	5
C10orf12	26148	9
C10orf120	399814	11
C10orf126	283080	15
C10orf129	142827	10
C10orf2	56652	1
C10orf25	220979	15
C10orf32	119032	6
C10orf53	282966	5
C10orf54	64115	8
C10orf62	414157	10
C10orf67	256815	4
C10orf71	118461	10
C10orf76	79591	2
C10orf85	000	14
C10orf88	80007	4
C10orf90	118611	9
C10orf91	170393	15
C10orf95	79946	6
C10orf99	387695	12
C11orf1	64776	4
C11orf16	56673	8
C11orf21	29125	15
C11orf24	53838	9
C11orf31	280636	2
C11orf35	256329	11
C11orf40	143501	15
C11orf42	160298	11
C11orf44	283171	15
C11orf45	219833	15
C11orf48	79081	15
C11orf49	79096	4
C11orf52	91894	11
C11orf53	341032	8
C11orf54	28970	3
C11orf58	10944	6
C11orf63	79864	2
C11orf65	160140	2
C11orf68	83638	3
C11orf70	85016	2
C11orf71	54494	12
C11orf73	51501	2
C11orf74	119710	4
C11orf80	79703	8
C11orf82	220042	5
C11orf83	790955	8
C11orf84	144097	10
C11orf85	283129	9
C11orf87	399947	9
C11orf88	399949	8
C11orf89	000	8
C11orf91	100131378	9
C11orf94	143678	11
C11orf96	387763	9
C12orf10	60314	1
C12orf23	90488	8
C12orf39	80763	8
C12orf4	57102	4
C12orf40	283461	10
C12orf42	374470	13
C12orf43	64897	5
C12orf45	121053	2
C12orf49	79794	2
C12orf5	57103	1
C12orf50	160419	9
C12orf55	374467	5
C12orf57	113246	2
C12orf60	144608	9
C12orf61	283416	14
C12orf66	144577	4
C12orf68	387856	11
C12orf73	728568	6
C12orf74	338809	12
C12orf76	400073	15
C13orf35	400165	15
C13orf45	729420	15
C14orf1	11161	2
C14orf105	55195	9
C14orf119	55017	5
C14orf142	84520	12
C14orf159	80017	2
C14orf164	100507650	5
C14orf166	51637	2
C14orf166B	145497	2
C14orf177	283598	14
C14orf178	283579	14
C14orf180	400258	12
C14orf183	196913	15
C14orf2	9556	10
C14orf28	122525	8
C14orf39	317761	9
C14orf79	122616	9
C14orf80	283643	4
C14orf93	60686	10
C15orf27	123591	7
C15orf32	145858	15
C15orf38-AP3S2	100526783	8
C15orf39	56905	8
C15orf40	123207	1
C15orf41	84529	2
C15orf43	145645	4
C15orf48	84419	6
C15orf53	400359	15
C15orf56	644809	15
C15orf57	90416	6
C15orf59	388135	8
C15orf60	283677	4
C15orf61	145853	4
C15orf62	643338	9
C16orf45	89927	8
C16orf47	388289	15
C16orf54	283897	10
C16orf58	64755	2
C16orf59	80178	8
C16orf62	57020	2
C16orf70	80262	2
C16orf71	146562	9
C16orf72	29035	4
C16orf74	404550	10
C16orf78	123970	12
C16orf80	29105	2
C16orf86	388284	12
C16orf87	388272	4
C16orf89	146556	4
C16orf90	646174	10
C16orf91	283951	8
C16orf92	146378	12
C16orf95	100506581	14
C16orf96	342346	5
C17orf100	388327	12
C17orf102	400591	15
C17orf104	284071	5
C17orf105	284067	2
C17orf107	100130311	14
C17orf47	284083	10
C17orf49	124944	5
C17orf50	146853	13
C17orf53	78995	2
C17orf58	284018	8
C17orf59	54785	4
C17orf62	79415	15
C17orf64	124773	10
C17orf66	256957	4
C17orf67	339210	9
C17orf70	80233	5
C17orf72	92340	12
C17orf74	201243	12
C17orf75	64149	4
C17orf77	146723	15
C17orf78	284099	9
C17orf80	55028	9
C17orf82	388407	15
C17orf85	55421	2
C17orf89	284184	9
C17orf96	100170841	11
C17orf97	400566	5
C17orf98	388381	4
C18orf25	147339	8
C18orf32	497661	8
C18orf42	642597	14
C18orf54	162681	8
C18orf8	29919	2
C19orf10	56005	4
C19orf12	83636	5
C19orf18	147685	12
C19orf26	255057	8
C19orf33	64073	12
C19orf35	374872	9
C19orf38	255809	10
C19orf40	91442	4
C19orf43	79002	6
C19orf44	84167	4
C19orf45	374877	4
C19orf47	126526	4
C19orf48	84798	15
C19orf52	90580	4
C19orf53	28974	3
C19orf54	284325	5
C19orf55	148137	4
C19orf57	79173	12
C19orf59	199675	12
C19orf66	55337	8
C19orf67	646457	8
C19orf68	374920	10
C19orf69	100170765	13
C19orf70	125988	8
C19orf71	100128569	10
C19orf73	55150	14
C19orf77	284422	8
C19orf80	55908	10
C19orf81	342918	7
C1D	10438	2
C1GALT1	56913	2
C1GALT1C1	29071	8
C1QB	713	9
C1QBP	708	4
C1QC	714	8
C1QL1	10882	8
C1QL2	165257	8
C1QL3	389941	6
C1QL4	338761	8
C1QTNF1	114897	8
C1QTNF2	114898	8
C1QTNF3	114899	6
C1QTNF4	114900	8
C1QTNF5	83552	8
C1QTNF6	114904	7
C1QTNF7	114905	8
C1QTNF8	390664	9
C1QTNF9	338872	8
C1QTNF9B	387911	8
C1RL	51279	12
C1S	716	6
C1orf100	200159	9
C1orf101	257044	5
C1orf105	92346	12
C1orf106	55765	8
C1orf109	54955	4
C1orf111	284680	9
C1orf112	55732	4
C1orf115	79762	8
C1orf116	79098	8
C1orf122	127687	15
C1orf123	54987	2
C1orf127	148345	13
C1orf134	000	15
C1orf137	388667	15
C1orf141	400757	12
C1orf145	000	15
C1orf146	388649	5
C1orf147	000	14
C1orf158	93190	4
C1orf159	54991	8
C1orf162	128346	12
C1orf167	000	12
C1orf168	199920	9
C1orf170	84808	8
C1orf172	126695	8
C1orf173	127254	5
C1orf174	339448	8
C1orf177	163747	5
C1orf180	000	15
C1orf185	284546	13
C1orf186	440712	12
C1orf189	388701	5
C1orf192	257177	4
C1orf194	127003	5
C1orf195	727684	15
C1orf198	84886	6
C1orf200	000	14
C1orf21	81563	7
C1orf220	400798	15
C1orf222	85452	2
C1orf226	400793	8
C1orf227	149643	12
C1orf228	339541	2
C1orf229	388759	13
C1orf233	643988	13
C1orf27	54953	2
C1orf35	79169	2
C1orf43	25912	4
C1orf50	79078	1
C1orf51	148523	8
C1orf52	148423	8
C1orf53	388722	1
C1orf54	79630	11
C1orf56	54964	11
C1orf61	10485	15
C1orf63	57035	8
C1orf64	149563	12
C1orf65	164127	10
C1orf74	148304	5
C1orf85	112770	4
C1orf86	199990	12
C1orf87	127795	4
C1orf95	375057	2
C2	717	5
C20orf112	140688	5
C20orf141	128653	12
C20orf144	128864	11
C20orf166	128826	15
C20orf187	000	15
C20orf194	25943	2
C20orf195	79025	9
C20orf196	149840	9
C20orf197	284756	15
C20orf201	198437	4
C20orf202	400831	14
C20orf24	55969	2
C20orf27	54976	4
C20orf62	140834	15
C20orf78	100128496	15
C20orf85	128602	4
C20orf96	140680	4
C21orf128	000	15
C21orf140	101928147	9
C21orf2	755	2
C21orf33	8209	1
C21orf49	000	15
C21orf58	54058	8
C21orf62	56245	9
C21orf67	000	15
C21orf88	000	15
C21orf90	000	15
C21orf91	54149	8
C22orf15	150248	10
C22orf23	84645	2
C22orf24	25775	15
C22orf26	55267	15
C22orf29	54584	12
C22orf31	25770	11
C22orf34	000	15
C22orf39	128977	4
C22orf42	150297	15
C22orf43	51233	14
C22orf46	79640	12
C2CD2	25966	8
C2CD2L	9854	5
C2CD3	26005	4
C2CD4A	145741	11
C2CD4B	388125	13
C2CD4C	126567	8
C2CD4D	100191040	13
C2CD5	9847	2
C2orf15	51263	5
C2orf16	84226	2
C2orf27B	408029	15
C2orf40	84417	8
C2orf42	54980	6
C2orf43	60526	2
C2orf44	80304	4
C2orf47	79568	6
C2orf49	79074	6
C2orf50	130813	5
C2orf53	339779	12
C2orf54	79919	9
C2orf57	165100	12
C2orf61	285051	4
C2orf62	375307	5
C2orf66	401027	9
C2orf68	388969	5
C2orf69	205327	2
C2orf70	339778	5
C2orf71	388939	8
C2orf72	257407	12
C2orf73	129852	5
C2orf76	130355	2
C2orf78	388960	7
C2orf80	389073	11
C2orf81	388963	4
C2orf82	389084	9
C2orf83	56918	15
C2orf88	84281	11
C3	718	5
C3AR1	719	9
C3orf14	57415	5
C3orf17	25871	5
C3orf18	51161	6
C3orf20	84077	11
C3orf22	152065	13
C3orf27	23434	15
C3orf30	152405	5
C3orf33	285315	5
C3orf35	339883	15
C3orf38	285237	5
C3orf49	000	10
C3orf52	79669	8
C3orf55	152078	3
C3orf56	285311	13
C3orf58	205428	5
C3orf62	375341	11
C3orf65	000	15
C3orf67	200844	2
C3orf70	285382	8
C3orf72	401089	15
[truncated: 15,319 more rows]
